# Supplementary material for: Emergence and Genomic Features of a mcr-1 Escherichia coli from Duck in Hungary
Source: Antibiotics (Basel). 2023 Oct 7;12(10):1519. doi: 10.3390/antibiotics12101519 (PMC10604428; doi:10.3390/antibiotics12101519)
Supplement: Supplementary file 1 [file antibiotics-12-01519-s001.zip]

Archive with 1 entries (1 files):
- antibiotics-2641170-supplementary.xlsx
