# Supplementary material for: Emergence and Genomic Features of a mcr-1 Escherichia coli from Duck in Hungary
Source: Antibiotics (Basel). 2023 Oct 7;12(10):1519. doi: 10.3390/antibiotics12101519 (PMC10604428; doi:10.3390/antibiotics12101519)
Supplement: Supplementary file 1 [file antibiotics-12-01519-s001.zip › antibiotics-2641170-supplementary.xlsx]

## Sheet: STs
Table S1: The online collection of mcr-1-positive E. coli genomes of poultry and human origin used for phylogenetic comparisons
ST*	Working ID	Host Common Name	Genome Name	Isolation Country	Collection Year	adk	fumC	gyrB	icd	mdh	purA	recA	GenBank Accession
10	C1	Chicken	Escherichia coli strain YH17192	China	2016	10	11	4	8	8	8	2	PTMC00000000
10	C32	Chicken	Escherichia coli strain YH17185	China	2016	10	11	4	8	8	8	2	PTMH00000000
10	C33	Chicken	Escherichia coli strain YH17180	China	2016	10	11	4	8	8	8	2	PTMJ00000000
10	C36	Chicken	Escherichia coli strain YH17169	China	2016	10	11	4	8	8	8	2	PTMT00000000
10	C46	Chicken	Escherichia coli strain YH17137	China	2016	10	11	4	8	8	8	2	PUDW00000000
10	C48	Chicken	Escherichia coli strain YH17129	China	2016	10	11	4	8	8	8	2	PUEA00000000
10	C66	Chicken	Escherichia coli strain A-1-22-2	Egypt	2019	10	11	4	8	8	8	2	JACVVR000000000
10	C68	Chicken	Escherichia coli strain A-1-11-3	Egypt	2019	10	11	4	8	8	8	2	JACVVS000000000
10	C69	Chicken	Escherichia coli strain A-1-10-1	Egypt	2019	10	11	4	8	8	8	2	JACVVT000000000
10	H108	Human	Escherichia coli strain 2680	China	2016	10	11	4	8	8	8	2	PJHZ00000000
10	H112	Human	Escherichia coli strain XJ4	China	2016	10	11	4	8	8	8	2	PJFD00000000
10	H113	Human	Escherichia coli strain 741	China	2016	10	11	4	8	8	8	2	PJFI00000000
10	H114	Human	Escherichia coli strain TJ22	China	2016	10	11	4	8	8	8	2	PJFK00000000
10	H116	Human	Escherichia coli strain 2140	China	2016	10	11	4	8	8	8	2	PJFS00000000
10	H118	Human	Escherichia coli strain 3081	China	2016	10	11	4	8	8	8	2	PJFY00000000
10	H122	Human	Escherichia coli strain 701	China	2016	10	11	4	8	8	8	2	PJGI00000000
10	H123	Human	Escherichia coli strain 3727	China	2016	10	11	4	8	8	8	2	PJGE00000000
10	H126	Human	Escherichia coli strain LN48	China	2016	10	11	4	8	8	8	2	PJGL00000000
10	H136	Human	Escherichia coli strain 3421	China	2016	10	11	4	8	8	8	2	PJHM00000000
10	H16	Human	Escherichia coli strain 155A	Bolivia	2016	10	11	4	8	8	8	2	PQTM00000000
10	H231	Human	Escherichia coli strain A426	China	2016	10	11	4	8	8	8	2	NRWY00000000
10	H234	Human	Escherichia coli strain A351	China	2016	10	11	4	8	8	8	2	NRXD00000000
10	H235	Human	Escherichia coli strain A329	China	2016	10	11	4	8	8	8	2	NRXE00000000
10	H237	Human	Escherichia coli strain A192	China	2016	10	11	4	8	8	8	2	NRXJ00000000
10	H240	Human	Escherichia coli strain A44	China	2016	10	11	4	8	8	8	2	NRXM00000000
10	H242	Human	Escherichia coli strain A181	China	2016	10	11	4	8	8	8	2	NRXR00000000
10	H243	Human	Escherichia coli strain A38	China	2016	10	11	4	8	8	8	2	NRXS00000000
10	H245	Human	Escherichia coli strain A287	China	2016	10	11	4	8	8	8	2	NRXU00000000
10	H248	Human	Escherichia coli strain 126	China	2016	10	11	4	8	8	8	2	NRXX00000000
10	H258	Human	Escherichia coli strain A264	China	2016	10	11	4	8	8	8	2	NRYP00000000
10	H260	Human	Escherichia coli strain A404	China	2016	10	11	4	8	8	8	2	NRYR00000000
10	H261	Human	Escherichia coli strain A434	China	2016	10	11	4	8	8	8	2	NRYS00000000
10	H262	Human	Escherichia coli strain A318	China	2016	10	11	4	8	8	8	2	NRYT00000000
10	H265	Human	Escherichia coli strain A276	China	2016	10	11	4	8	8	8	2	NRYY00000000
10	H266	Human	Escherichia coli strain A204	China	2016	10	11	4	8	8	8	2	NRYZ00000000
10	H267	Human	Escherichia coli strain A34	China	2016	10	11	4	8	8	8	2	NRZB00000000
10	H272	Human	Escherichia coli strain A6	China	2016	10	11	4	8	8	8	2	NRZH00000000
10	H322	Human	Escherichia coli strain A130	China	2016	10	11	4	8	8	8	2	NRXI00000000
10	H323	Human	Escherichia coli strain A211	China	2016	10	11	4	8	8	8	2	NRXO00000000
10	H324	Human	Escherichia coli strain A349-1	China	2016	10	11	4	8	8	8	2	NRXY00000000
10	H327	Human	Escherichia coli strain A7	China	2016	10	11	4	8	8	8	2	NRYF00000000
10	H328	Human	Escherichia coli strain A173	China	2016	10	11	4	8	8	8	2	NRYB00000000
10	H329	Human	Escherichia coli strain A336	China	2016	10	11	4	8	8	8	2	NRYD00000000
10	H330	Human	Escherichia coli strain A198	China	2016	10	11	4	8	8	8	2	NRYN00000000
10	H333	Human	Escherichia coli strain A227	China	2016	10	11	4	8	8	8	2	NRZE00000000
10	H334	Human	Escherichia coli strain A236	China	2016	10	11	4	8	8	8	2	NRZF00000000
10	H395	Human	Escherichia coli strain 34	China	2017	10	11	4	8	8	8	2	VOUG00000000
10	H47	Human	Escherichia coli strain GMR-RA-402.16	Colombia	2016	10	11	4	8	8	8	2	MVPJ00000000
10	H6	Human	Escherichia coli strain 306B	Bolivia	2016	10	11	4	8	8	8	2	PQTA00000000
10	H66	Human	Escherichia coli strain 743	China	2016	10	11	4	8	8	8	2	PJFH00000000
10	H69	Human	Escherichia coli strain TJ32	China	2016	10	11	4	8	8	8	2	PJFJ00000000
10	H71	Human	Escherichia coli strain SC44	China	2016	10	11	4	8	8	8	2	PJFN00000000
10	H75	Human	Escherichia coli strain 2142	China	2016	10	11	4	8	8	8	2	PJFR00000000
10	H82	Human	Escherichia coli strain 730	China	2016	10	11	4	8	8	8	2	PJGF00000000
10	H83	Human	Escherichia coli strain 712	China	2016	10	11	4	8	8	8	2	PJGG00000000
10	H84	Human	Escherichia coli strain 707	China	2016	10	11	4	8	8	8	2	PJGH00000000
10	H89	Human	Escherichia coli strain 1379	China	2016	10	11	4	8	8	8	2	PJGP00000000
12	C29	Chicken	Escherichia coli strain YH17141	China	2016	13	13	9	13	16	10	9	PTNQ00000000
12	C7	Chicken	Escherichia coli strain YH17181	China	2016	13	13	9	13	16	10	9	PTMI00000000
13	H295	Human	Escherichia coli strain A161	China	2016	6	6	5	9	9	8	2	NSAI00000000
23	H276	Human	Escherichia coli strain A95	China	2016	6	4	12	1	20	13	7	NRZL00000000
23	H393	Human	Escherichia coli strain 404	China	2017	6	4	12	1	20	13	7	VOUH00000000
31	H164	Human	Escherichia coli strain A297	China	2016	18	22	17	6	5	5	4	NRTU00000000
31	H87	Human	Escherichia coli strain LN23	China	2016	18	22	17	6	5	5	4	PJGN00000000
34	H100	Human	Escherichia coli strain 3503	China	2016	10	11	4	1	8	8	2	PJHJ00000000
43	H130	Human	Escherichia coli strain JL23	China	2016	24	11	4	8	8	8	2	PJGV00000000
43	H78	Human	Escherichia coli strain 1600	China	2016	24	11	4	8	8	8	2	PJFV00000000
46	H58	Human	Escherichia coli strain GB788	China	2016	8	7	1	8	8	8	6	NEFV00000000
46	H93	Human	Escherichia coli strain HU13	China	2016	8	7	1	8	8	8	6	PJHA00000000
48	C102	Chicken	Escherichia coli strain Pk8227	Pakistan	2020	6	11	4	8	8	8	2	JAIBMH000000000
48	C104	Chicken	Escherichia coli strain Pk8220	Pakistan	2020	6	11	4	8	8	8	2	JAIBMM000000000
48	C107	Chicken	Escherichia coli strain Pk8223	Pakistan	2020	6	11	4	8	8	8	2	JAIBMJ000000000
48	C11	Chicken	Escherichia coli strain YH17173	China	2016	6	11	4	8	8	8	2	PTMP00000000
48	C12	Chicken	Escherichia coli strain YH17171	China	2016	6	11	4	8	8	8	2	PTMR00000000
48	C43	Chicken	Escherichia coli strain YH17135	China	2016	6	11	4	8	8	8	2	PTNT00000000
48	C96	Chicken	Escherichia coli strain Pk8228	Pakistan	2020	6	11	4	8	8	8	2	JAIBMG000000000
48	H12	Human	Escherichia coli strain 12A	Bolivia	2016	6	11	4	8	8	8	2	PQTO00000000
48	H238	Human	Escherichia coli strain A26	China	2016	6	11	4	8	8	8	2	NRXH00000000
48	H241	Human	Escherichia coli strain A323	China	2016	6	11	4	8	8	8	2	NRXP00000000
48	H246	Human	Escherichia coli strain A22	China	2016	6	11	4	8	8	8	2	NRXV00000000
48	H251	Human	Escherichia coli strain A245	China	2016	6	11	4	8	8	8	2	NRYG00000000
48	H253	Human	Escherichia coli strain A411	China	2016	6	11	4	8	8	8	2	NRYJ00000000
48	H255	Human	Escherichia coli strain A20	China	2016	6	11	4	8	8	8	2	NRYK00000000
48	H271	Human	Escherichia coli strain A208	China	2016	6	11	4	8	8	8	2	NRZG00000000
48	H319	Human	Escherichia coli strain A210	China	2016	6	11	4	8	8	8	2	NRXB00000000
48	H321	Human	Escherichia coli strain A101	China	2016	6	11	4	8	8	8	2	NRXQ00000000
48	H332	Human	Escherichia coli strain A79	China	2016	6	11	4	8	8	8	2	NRYU00000000
48	H65	Human	Escherichia coli strain 808	China	2016	6	11	4	8	8	8	2	PJFF00000000
58	H124	Human	Escherichia coli strain LN6	China	2016	6	4	4	16	24	8	14	PJGK00000000
58	H283	Human	Escherichia coli strain A393	China	2016	6	4	4	16	24	8	14	NRZT00000000
58	H284	Human	Escherichia coli strain A278	China	2016	6	4	4	16	24	8	14	NRZU00000000
58	H286	Human	Escherichia coli strain A150	China	2016	6	4	4	16	24	8	14	NRZX00000000
58	H288	Human	Escherichia coli strain A354	China	2016	6	4	4	16	24	8	14	NRZY00000000
69	C110	Chicken	Escherichia coli strain Pk8265	Pakistan	2020	21	35	27	6	5	5	4	JAIBLZ000000000
69	C112	Chicken	Escherichia coli strain Pk8269	Pakistan	2020	21	35	27	6	5	5	4	JAIBLY000000000
69	C93	Chicken	Escherichia coli strain Pk8233	Pakistan	2020	21	35	27	6	5	5	4	JAIBME000000000
69	H163	Human	Escherichia coli strain 1278	China	2016	21	35	27	6	5	5	4	NRTT00000000
69	H34	Human	Escherichia coli strain 1876-2	China	2017	21	35	27	6	5	5	4	QYJZ00000000
69	H35	Human	Escherichia coli strain 1876	China	2017	21	35	27	6	5	5	4	QYJX00000000
69	H8	Human	Escherichia coli strain 306A	Bolivia	2016	21	35	27	6	5	5	4	PQTB00000000
77	H170	Human	Escherichia coli strain A244	China	2016	6	7	5	1	8	18	27	NRUA00000000
88	C70	Chicken	Escherichia coli strain HMKU-VET4	Turkey	2018	6	4	12	1	20	12	7	JAHVAM000000000
88	C72	Chicken	Escherichia coli strain HMKU_VET5 mcr-1	Turkey	2018	6	4	12	1	20	12	7	JAHVVH000000000
90	C16	Chicken	Escherichia coli strain YH17165	China	2016	6	4	12	1	20	8	7	PTMW00000000
93	H200	Human	Escherichia coli strain B78	China	2016	6	11	4	10	7	8	6	NRVO00000000
93	H204	Human	Escherichia coli strain A138	China	2016	6	11	4	10	7	8	6	NRVT00000000
93	H221	Human	Escherichia coli strain A186	China	2016	6	11	4	10	7	8	6	NRWJ00000000
93	H230	Human	Escherichia coli strain A98	China	2016	6	11	4	10	7	8	6	NRWX00000000
93	H311	Human	Escherichia coli strain A429	China	2016	6	11	4	10	7	8	6	NRWF00000000
93	H402	Human	Escherichia coli strain EC117	China	2019	6	11	4	10	7	8	6	JAJBGT000000000
101	C17	Chicken	Escherichia coli strain YH17161	China	2016	43	41	15	18	11	7	6	PTMZ00000000
101	H131	Human	Escherichia coli strain JL18	China	2016	43	41	15	18	11	7	6	PJGW00000000
101	H303	Human	Escherichia coli strain A114	China	2016	43	41	15	18	11	7	6	NSBB00000000
101	H304	Human	Escherichia coli strain A215	China	2016	43	41	15	18	11	7	6	NSBD00000000
101	H305	Human	Escherichia coli strain A118	China	2016	43	41	15	18	11	7	6	NSBC00000000
101	H306	Human	Escherichia coli strain A2	China	2016	43	41	15	18	11	7	6	NSBE00000000
101	H307	Human	Escherichia coli strain A219	China	2016	43	41	15	18	11	7	6	NSBF00000000
101	H308	Human	Escherichia coli strain A413	China	2016	43	41	15	18	11	7	6	NSBJ00000000
101	H309	Human	Escherichia coli strain A371	China	2016	43	41	15	18	11	7	6	NSBG00000000
101	H310	Human	Escherichia coli strain A412	China	2016	43	41	15	18	11	7	6	NSBK00000000
101	H350	Human	Escherichia coli strain B146	China	2016	43	41	15	18	11	7	6	NSBH00000000
101	H351	Human	Escherichia coli strain A96	China	2016	43	41	15	18	11	7	6	NSBI00000000
101	H373	Human	Escherichia coli strain ECOSOCR1	Peru	2017	43	41	15	18	11	7	6	VTWJ00000000
101	H42	Human	Escherichia coli strain ICBEC72H	Brazil	2016	43	41	15	18	11	7	6	MVDJ00000000
101	H45	Human	Escherichia coli strain GMR-RA-432.16	Colombia	2016	43	41	15	18	11	7	6	MVPI00000000
101	H48	Human	Escherichia coli strain GMR-RA-381.16	Colombia	2016	43	41	15	18	11	7	6	MVPK00000000
101	H51	Human	Escherichia coli strain 4222	Argentina	2016	43	41	15	18	11	7	6	PIIY00000000
117	H152	Human	Escherichia coli strain A70	China	2016	20	45	41	43	5	32	2	NRTH00000000
117	H17	Human	Escherichia coli strain 286A	Bolivia	2016	20	45	41	43	5	32	2	PQTE00000000
127	H38	Human	Escherichia coli strain 1273	China	2017	13	14	19	36	23	11	10	QYJU00000000
127	H39	Human	Escherichia coli strain 1273-1	China	2017	13	14	19	36	23	11	10	QYJV00000000
131	H375	Human	Escherichia coli strain Eco04556	South Africa	2017	53	40	47	13	36	28	29	CACRYB000000000
131	H377	Human	Escherichia coli strain Eco04552	South Africa	2017	53	40	47	13	36	28	29	CACRYD000000000
131	H383	Human	Escherichia coli strain Eco04559	South Africa	2017	53	40	47	13	36	28	29	CACRYE000000000
154	H301	Human	Escherichia coli strain 1259	China	2016	6	6	5	10	9	8	6	NSAW00000000
155	C105	Chicken	Escherichia coli strain Pk8575	Pakistan	2020	6	4	14	16	24	8	14	JAIBLS000000000
155	C40	Chicken	Escherichia coli strain YH17151	China	2016	6	4	14	16	24	8	14	PTNH00000000
155	C53	Chicken	Escherichia coli strain YH17133	China	2016	6	4	14	16	24	8	14	PUDY00000000
155	C65	Chicken	Escherichia coli strain A-1-8-1	Egypt	2019	6	4	14	16	24	8	14	JACVVU000000000
155	C67	Chicken	Escherichia coli strain A-1-4-1	Egypt	2019	6	4	14	16	24	8	14	JACVVV000000000
155	C89	Chicken	Escherichia coli strain Pk8591	Pakistan	2020	6	4	14	16	24	8	14	JAIBLQ000000000
155	H121	Human	Escherichia coli strain 3731	China	2016	6	4	14	16	24	8	14	PJGD00000000
155	H280	Human	Escherichia coli strain A17	China	2016	6	4	14	16	24	8	14	NRZO00000000
155	H281	Human	Escherichia coli strain A148	China	2016	6	4	14	16	24	8	14	NRZQ00000000
155	H285	Human	Escherichia coli strain A178	China	2016	6	4	14	16	24	8	14	NRZW00000000
155	H287	Human	Escherichia coli strain A368	China	2016	6	4	14	16	24	8	14	NRZV00000000
155	H289	Human	Escherichia coli strain A53	China	2016	6	4	14	16	24	8	14	NRZZ00000000
155	H339	Human	Escherichia coli strain A185	China	2016	6	4	14	16	24	8	14	NRZN00000000
155	H40	Human	Escherichia coli 9778	China	2020	6	4	14	16	24	8	14	JALGYC000000000
155	H74	Human	Escherichia coli strain SC9	China	2016	6	4	14	16	24	8	14	PJFQ00000000
155	H94	Human	Escherichia coli strain HUB6	China	2016	6	4	14	16	24	8	14	PJHB00000000
156	C27	Chicken	Escherichia coli strain YH17144	China	2016	6	29	32	16	11	8	44	PTNN00000000
156	C6	Chicken	Escherichia coli strain YH17178	China	2016	6	29	32	16	11	8	44	PTML00000000
156	C73	Chicken	Escherichia coli strain HMKU_VET7 mcr-1	Turkey	2018	6	29	32	16	11	8	44	JAHVVJ000000000
156	C80	Chicken	Escherichia coli strain CJXMCRW820	China	2020	6	29	32	16	11	8	44	JAGKKO000000000
156	H338	Human	Escherichia coli strain A60	China	2016	6	29	32	16	11	8	44	NSAL00000000
156	H342	Human	Escherichia coli strain A35	China	2016	6	29	32	16	11	8	44	NSAP00000000
156	H347	Human	Escherichia coli strain A209	China	2016	6	29	32	16	11	8	44	NSAS00000000
162	D1	Duck	Escherichia coli strain Ec45/2020	Hungary	2020	9	65	5	1	9	13	6	PRJNA1012593
162	C13	Chicken	Escherichia coli strain YH17172	China	2016	9	65	5	1	9	13	6	PTMQ00000000
162	H298	Human	Escherichia coli strain A37	China	2016	9	65	5	1	9	13	6	NSAN00000000
162	H399	Human	Escherichia coli strain 6040	China	2016	9	65	5	1	9	13	6	JAJGPK000000000
165	C15	Chicken	Escherichia coli strain YH17167	China	2016	10	27	5	10	12	8	2	PTMU00000000
165	H191	Human	Escherichia coli strain A206	China	2016	10	27	5	10	12	8	2	NRUY00000000
165	H198	Human	Escherichia coli strain A144	China	2016	10	27	5	10	12	8	2	NRVK00000000
165	H199	Human	Escherichia coli strain A32	China	2016	10	27	5	10	12	8	2	NRVL00000000
165	H208	Human	Escherichia coli strain A106	China	2016	10	27	5	10	12	8	2	NRUZ00000000
167	H320	Human	Escherichia coli strain B106	China	2016	10	11	4	8	8	13	2	NRXK00000000
167	H43	Human	Escherichia coli strain HSP38	Spain	2016	10	11	4	8	8	13	2	MWUH00000000
185	H195	Human	Escherichia coli strain 1262	China	2016	10	7	4	12	44	8	2	NRVF00000000
189	H167	Human	Escherichia coli strain A260	China	2016	10	27	5	10	12	8	49	NRTX00000000
189	H171	Human	Escherichia coli strain 1285	China	2016	10	27	5	10	12	8	49	NRUF00000000
189	H175	Human	Escherichia coli strain A359	China	2016	10	27	5	10	12	8	49	NRUG00000000
189	H177	Human	Escherichia coli strain A300	China	2016	10	27	5	10	12	8	49	NRUK00000000
189	H189	Human	Escherichia coli strain A109	China	2016	10	27	5	10	12	8	49	NRVB00000000
189	H389	Human	Escherichia coli strain 182	China	2017	10	27	5	10	12	8	49	VOUE00000000
191	C60	Chicken	Escherichia coli strain L36	Nigeria	2019	6	29	5	18	11	8	41	JABMLX000000000
191	C62	Chicken	Escherichia coli strain L40	Nigeria	2019	6	29	5	18	11	8	41	JABSOB000000000
193	H165	Human	Escherichia coli strain A24	China	2016	10	7	4	12	8	8	2	NRTV00000000
196	H296	Human	Escherichia coli strain A214	China	2016	6	19	3	16	9	8	6	NSAH00000000
201	H345	Human	Escherichia coli strain A14	China	2016	6	65	5	1	9	8	6	NSAR00000000
202	H203	Human	Escherichia coli strain A1-1	China	2016	64	11	5	8	8	8	2	NRVS00000000
206	C51	Chicken	Escherichia coli strain YH17163	China	2016	6	7	5	1	8	18	2	PUDS00000000
206	H111	Human	Escherichia coli strain AH30	China	2016	6	7	5	1	8	18	2	PJID00000000
206	H120	Human	Escherichia coli strain 805	China	2016	6	7	5	1	8	18	2	PJGA00000000
206	H172	Human	Escherichia coli strain A90	China	2016	6	7	5	1	8	18	2	NRUD00000000
206	H174	Human	Escherichia coli strain A113	China	2016	6	7	5	1	8	18	2	NRUE00000000
206	H178	Human	Escherichia coli strain A42	China	2016	6	7	5	1	8	18	2	NRUJ00000000
206	H182	Human	Escherichia coli strain A107	China	2016	6	7	5	1	8	18	2	NRUO00000000
206	H183	Human	Escherichia coli strain A39	China	2016	6	7	5	1	8	18	2	NRUR00000000
206	H190	Human	Escherichia coli strain A421	China	2016	6	7	5	1	8	18	2	NRUW00000000
206	H193	Human	Escherichia coli strain A330	China	2016	6	7	5	1	8	18	2	NRVD00000000
206	H194	Human	Escherichia coli strain B215	China	2016	6	7	5	1	8	18	2	NRVE00000000
206	H209	Human	Escherichia coli strain A248	China	2016	6	7	5	1	8	18	2	NRVA00000000
206	H211	Human	Escherichia coli strain A275	China	2016	6	7	5	1	8	18	2	NRVJ00000000
206	H44	Human	Escherichia coli strain E159	China	2017	6	7	5	1	8	18	2	NOJW00000000
206	H85	Human	Escherichia coli strain 699	China	2016	6	7	5	1	8	18	2	PJGJ00000000
206	H92	Human	Escherichia coli strain HU3	China	2016	6	7	5	1	8	18	2	PJGZ00000000
206	H95	Human	Escherichia coli strain HUB1	China	2016	6	7	5	1	8	18	2	PJHD00000000
209	H244	Human	Escherichia coli strain A367	China	2016	10	11	4	8	8	8	6	NRXT00000000
216	H128	Human	Escherichia coli strain 1356	China	2016	10	11	57	8	7	18	6	PJGS00000000
216	H144	Human	Escherichia coli strain AH21	China	2016	10	11	57	8	7	18	6	PJIE00000000
216	H202	Human	Escherichia coli strain A48	China	2016	10	11	57	8	7	18	6	NRVR00000000
216	H206	Human	Escherichia coli strain A119	China	2016	10	11	57	8	7	18	6	NRVX00000000
216	H216	Human	Escherichia coli strain A431	China	2016	10	11	57	8	7	18	6	NRWA00000000
216	H224	Human	Escherichia coli strain 1257	China	2016	10	11	57	8	7	18	6	NRWO00000000
216	H313	Human	Escherichia coli strain A306	China	2016	10	11	57	8	7	18	6	NRWL00000000
218	C30	Chicken	Escherichia coli strain YH17140	China	2016	10	11	4	12	8	8	2	PTNR00000000
218	C8	Chicken	Escherichia coli strain YH17179	China	2016	10	11	4	12	8	8	2	PTMK00000000
224	C24	Chicken	Escherichia coli strain YH17148	China	2016	6	4	33	16	11	8	6	PTNJ00000000
224	C79	Chicken	Escherichia coli strain CJXMCRH520	China	2020	6	4	33	16	11	8	6	JAGKKF000000000
224	H292	Human	Escherichia coli strain A310	China	2016	6	4	33	16	11	8	6	NSAD00000000
224	H293	Human	Escherichia coli strain A76	China	2016	6	4	33	16	11	8	6	NSAE00000000
224	H294	Human	Escherichia coli strain A19	China	2016	6	4	33	16	11	8	6	NSAF00000000
224	H61	Human	Escherichia coli strain 40H	Brazil	2017	6	4	33	16	11	8	6	QHCY00000000
226	C82	Chicken	Escherichia coli strain CJXMCRL520	China	2020	10	27	5	8	8	7	2	JAGKKI000000000
226	H103	Human	Escherichia coli strain GZ4	China	2016	10	27	5	8	8	7	2	PJHS00000000
226	H18	Human	Escherichia coli strain MSF11	Thailand	2017	10	27	5	8	8	7	2	RIZD00000000
297	H388	Human	Escherichia coli strain sz16	China	2019	6	65	32	26	9	8	2	VOUB00000000
301	H188	Human	Escherichia coli strain A30	China	2016	78	27	5	10	12	8	2	NRUX00000000
345	H86	Human	Escherichia coli strain LN38	China	2016	6	4	14	1	20	62	7	PJGM00000000
351	C101	Chicken	Escherichia coli strain Pk8592	Pakistan	2020	6	95	4	88	7	7	7	JAIBLP000000000
351	C106	Chicken	Escherichia coli strain Pk8567	Pakistan	2020	6	95	4	88	7	7	7	JAIBLV000000000
351	C109	Chicken	Escherichia coli strain Pk8593	Pakistan	2020	6	95	4	88	7	7	7	JAIBLO000000000
351	C85	Chicken	Escherichia coli strain Pk8589	Pakistan	2020	6	95	4	88	7	7	7	JAIBLR000000000
351	C92	Chicken	Escherichia coli strain Pk8565	Pakistan	2020	6	95	4	88	7	7	7	JAIBLW000000000
351	C94	Chicken	Escherichia coli strain Pk8574	Pakistan	2020	6	95	4	88	7	7	7	JAIBLT000000000
354	C47	Chicken	Escherichia coli strain YH17157	China	2016	85	88	78	29	59	58	62	PUDT00000000
354	C77	Chicken	Escherichia coli strain CJXMCRO520	China	2020	85	88	78	29	59	58	62	JAGKKM000000000
354	D2	Duck	Escherichia coli strain DJXMCRW1020	China	2020	85	88	78	29	59	58	62	JAGKKQ000000000
354	H159	Human	Escherichia coli strain A188	China	2016	85	88	78	29	59	58	62	NRTP00000000
354	H160	Human	Escherichia coli strain A72	China	2016	85	88	78	29	59	58	62	NRTQ00000000
354	H161	Human	Escherichia coli strain A385	China	2016	85	88	78	29	59	58	62	NRTR00000000
354	H386	Human	Escherichia coli strain MIMA_EC91	Brazil	2016	85	88	78	29	59	58	62	VDLT00000000
354	H60	Human	Escherichia coli strain 50H	Brazil	2017	85	88	78	29	59	58	62	QGIE00000000
359	C22	Chicken	Escherichia coli strain YH17156	China	2016	43	41	15	90	11	8	6	PTND00000000
359	C38	Chicken	Escherichia coli strain YH17160	China	2016	43	41	15	90	11	8	6	PTNA00000000
361	H109	Human	Escherichia coli strain 2673	China	2016	10	99	5	91	8	7	2	PJIA00000000
362	C81	Chicken	Escherichia coli strain CJXMCRL620	China	2020	62	100	17	31	5	5	4	JAGKKJ000000000
393	H59	Human	Escherichia coli strain 77H	Brazil	2016	18	106	17	6	5	5	4	QGIF00000000
393	H63	Human	Escherichia coli strain 51H	Brazil	2016	18	106	17	6	5	5	4	QHCX00000000
394	H162	Human	Escherichia coli strain A251	China	2016	21	35	61	52	5	5	4	NRTS00000000
398	H90	Human	Escherichia coli strain JL39	China	2016	64	7	1	1	8	8	6	PJGU00000000
410	C10	Chicken	Escherichia coli strain YH17176	China	2016	6	4	12	1	20	18	7	PTMN00000000
410	H273	Human	Escherichia coli strain A154	China	2016	6	4	12	1	20	18	7	NRZI00000000
410	H274	Human	Escherichia coli strain A40	China	2016	6	4	12	1	20	18	7	NRZJ00000000
410	H275	Human	Escherichia coli strain B10	China	2016	6	4	12	1	20	18	7	NRZK00000000
410	H277	Human	Escherichia coli strain A344	China	2016	6	4	12	1	20	18	7	NRZM00000000
410	H41	Human	Escherichia coli strain C153	Brazil	2016	6	4	12	1	20	18	7	MQME00000000
410	H54	Human	Escherichia coli strain 979	Argentina	2016	6	4	12	1	20	18	7	PIJB00000000
410	H68	Human	Escherichia coli strain 748	China	2016	6	4	12	1	20	18	7	PJFG00000000
442	H348	Human	Escherichia coli strain 1293	China	2016	6	95	33	18	9	8	14	NSAU00000000
450	H145	Human	Escherichia coli strain AH1	China	2016	6	11	95	104	8	7	2	PJIF00000000
453	H107	Human	Escherichia coli strain GS11	China	2016	99	6	33	33	24	8	7	PJHX00000000
453	H291	Human	Escherichia coli strain A213	China	2016	99	6	33	33	24	8	7	NSAC00000000
457	H1	Human	Escherichia coli strain MRSN388634	USA	2016	101	88	97	108	26	79	2	DAFAXG000000000.1
457	H155	Human	Escherichia coli strain A67	China	2016	101	88	97	108	26	79	2	NRTM00000000
457	H157	Human	Escherichia coli strain A59	China	2016	101	88	97	108	26	79	2	NRTN00000000
457	H158	Human	Escherichia coli strain B222	China	2016	101	88	97	108	26	79	2	NRTO00000000
457	H64	Human	Escherichia coli strain EcIB36	Bolivia	2016	101	88	97	108	26	79	2	QKXA00000000
517	H70	Human	Escherichia coli strain TJ2	China	2016	109	65	5	1	9	13	14	PJFM00000000
522	H219	Human	Escherichia coli strain A12	China	2016	10	23	109	8	8	8	2	NRWG00000000
522	H314	Human	Escherichia coli strain A10	China	2016	10	23	109	8	8	8	2	NRWM00000000
533	H56	Human	Escherichia coli strain 3512	China	2016	6	4	5	18	11	8	14	PITP00000000
542	H137	Human	Escherichia coli strain HEB3	China	2016	112	11	5	12	8	8	86	PJHN00000000
542	H180	Human	Escherichia coli strain A423	China	2016	112	11	5	12	8	8	86	NRUL00000000
542	H185	Human	Escherichia coli strain B211	China	2016	112	11	5	12	8	8	86	NRUU00000000
602	H341	Human	Escherichia coli strain A3	China	2016	6	19	33	26	11	8	6	NSAG00000000
602	H382	Human	Escherichia coli strain Eco04570	South Africa	2016	6	19	33	26	11	8	6	CACRYI000000000
602	H404	Human	Escherichia coli strain EC16	China	2019	6	19	33	26	11	8	6	JAJBGU000000000
602	H52	Human	Escherichia coli strain 1670	Argentina	2016	6	19	33	26	11	8	6	PIIZ00000000
616	H141	Human	Escherichia coli strain GZ14	China	2016	6	4	12	16	24	8	14	PJHT00000000
616	H279	Human	Escherichia coli strain A75	China	2016	6	4	12	16	24	8	14	NRZS00000000
617	H233	Human	Escherichia coli strain A8	China	2016	10	11	4	8	8	13	73	NRXC00000000
617	H387	Human	Escherichia coli strain shaw79	China	2019	10	11	4	8	8	13	73	VOUC00000000
617	H394	Human	Escherichia coli strain TJ-71	China	2017	10	11	4	8	8	13	73	VOUJ00000000
617	H397	Human	Escherichia coli strain 6051	China	2016	10	11	4	8	8	13	73	JAJGPL000000000
617	H398	Human	Escherichia coli strain 6080	China	2017	10	11	4	8	8	13	73	JAJGPM000000000
617	H79	Human	Escherichia coli strain 3095	China	2016	10	11	4	8	8	13	73	PJFW00000000
636	H379	Human	Escherichia coli strain Eco04550	South Africa	2016	13	108	10	97	18	68	93	CACRXU000000000
636	H380	Human	Escherichia coli strain Eco04551	South Africa	2016	13	108	10	97	18	68	93	CACRXR000000000
641	H119	Human	Escherichia coli strain 3039	China	2016	9	6	33	131	24	8	7	PJFZ00000000
648	C84	Chicken	Escherichia coli strain CJXMCRH820	China	2020	92	4	87	96	70	58	2	JAGKKG000000000
648	H154	Human	Escherichia coli strain 3844	China	2016	92	4	87	96	70	58	2	NRTK00000000
648	H156	Human	Escherichia coli strain B54	China	2016	92	4	87	96	70	58	2	NRTL00000000
683	H115	Human	Escherichia coli strain TJ21	China	2016	6	4	127	16	24	8	6	PJFL00000000
695	H181	Human	Escherichia coli strain A105	China	2016	10	11	4	12	8	18	2	NRUN00000000
695	H187	Human	Escherichia coli strain A246	China	2016	10	11	4	12	8	18	2	NRUT00000000
710	H213	Human	Escherichia coli strain 1269	China	2016	6	153	4	91	7	8	6	NRVW00000000
711	H13	Human	Escherichia coli strain 295B	Bolivia	2016	9	6	15	131	24	7	7	PQTD00000000
744	C63	Chicken	Escherichia coli strain L27	Nigeria	2019	10	11	135	8	8	8	2	JABSNZ000000000
744	H10	Human	Escherichia coli strain 12B	Bolivia	2016	10	11	135	8	8	8	2	PQTN00000000
744	H2	Human	Escherichia coli strain ST744_Ec36	Portugal	2016	10	11	135	8	8	8	2	MUGF00000000
744	H249	Human	Escherichia coli strain 740	China	2016	10	11	135	8	8	8	2	NRXZ00000000
744	H252	Human	Escherichia coli strain A409	China	2016	10	11	135	8	8	8	2	NRYH00000000
744	H254	Human	Escherichia coli strain A408	China	2016	10	11	135	8	8	8	2	NRYI00000000
744	H257	Human	Escherichia coli strain A123	China	2016	10	11	135	8	8	8	2	NRYM00000000
744	H385	Human	Escherichia coli strain 566	Argentina	2018	10	11	135	8	8	8	2	JAAAUA000000000
744	H50	Human	Escherichia coli strain GMR-RA-346.16	Colombia	2016	10	11	135	8	8	8	2	MVPM00000000
744	H53	Human	Escherichia coli strain 4070	Argentina	2016	10	11	135	8	8	8	2	PIJA00000000
746	C26	Chicken	Escherichia coli strain YH17145	China	2016	10	7	4	8	12	8	2	PTNM00000000
746	C45	Chicken	Escherichia coli strain YH17150	China	2016	10	7	4	8	12	8	2	PUDV00000000
746	H57	Human	Escherichia coli strain LX13	China	2017	10	7	4	8	12	8	2	PJIY00000000
795	H72	Human	Escherichia coli strain SC29	China	2016	9	23	33	18	9	8	6	PJFO00000000
871	H215	Human	Escherichia coli strain A389	China	2016	64	7	1	8	8	8	6	NRVZ00000000
877	H132	Human	Escherichia coli strain HU4	China	2016	9	175	33	131	24	8	7	PJGY00000000
877	H290	Human	Escherichia coli strain A430	China	2016	9	175	33	131	24	8	7	NSAB00000000
906	H302	Human	Escherichia coli strain A50	China	2016	6	4	3	16	11	8	6	NSBA00000000
937	H343	Human	Escherichia coli strain A85	China	2016	6	29	5	26	24	8	6	NSAV00000000
942	H349	Human	Escherichia coli strain 1279	China	2016	6	4	3	16	9	8	6	NSAZ00000000
971	H278	Human	Escherichia coli strain A267	China	2016	6	4	4	16	24	8	121	NRZP00000000
1011	C23	Chicken	Escherichia coli strain YH17149	China	2016	6	4	159	44	112	1	17	PTNI00000000
1011	C9	Chicken	Escherichia coli strain YH17177	China	2016	6	4	159	44	112	1	17	PTMM00000000
1011	H129	Human	Escherichia coli strain JL50	China	2016	6	4	159	44	112	1	17	PJGT00000000
1011	H146	Human	Escherichia coli strain A417	China	2016	6	4	159	44	112	1	17	NRTC00000000
1011	H147	Human	Escherichia coli strain A295	China	2016	6	4	159	44	112	1	17	NRTB00000000
1011	H403	Human	Escherichia coli strain EC3769	China	2017	6	4	159	44	112	1	17	JAJBGV000000000
1049	C54	Chicken	Escherichia coli strain MKU-A9-MCR	Turkey	2017	6	4	14	16	24	5	14	QBRW00000000
1081	H133	Human	Escherichia coli strain HUB4	China	2016	6	4	5	18	11	8	2	PJHC00000000
1140	C18	Chicken	Escherichia coli strain YH17159	China	2016	83	23	164	181	80	1	42	PTNB00000000
1140	C71	Chicken	Escherichia coli strain HMKU_VET3 mcr-1	Turkey	2018	83	23	164	181	80	1	42	JAHVVG000000000
1193	H374	Human	Escherichia coli strain Eco04557	South Africa	2017	14	14	10	200	17	7	10	CACRXV000000000
1193	H376	Human	Escherichia coli strain Eco04558	South Africa	2017	14	14	10	200	17	7	10	CACRYF000000000
1193	H378	Human	Escherichia coli strain Eco04554	South Africa	2017	14	14	10	200	17	7	10	CACRYA000000000
1193	H381	Human	Escherichia coli strain Eco04553	South Africa	2017	14	14	10	200	17	7	10	CACRXW000000000
1196	C20	Chicken	Escherichia coli strain YH17155	China	2016	6	6	33	26	11	8	2	PTNE00000000
1196	C5	Chicken	Escherichia coli strain YH17187	China	2016	6	6	33	26	11	8	2	PTMF00000000
1196	H91	Human	Escherichia coli strain HU61	China	2016	6	6	33	26	11	8	2	PJGX00000000
1249	H340	Human	Escherichia coli strain A137	China	2016	6	23	5	16	24	18	6	NSAO00000000
1258	H344	Human	Escherichia coli strain 737	China	2016	6	23	15	102	9	73	6	NSAX00000000
1263	H49	Human	Escherichia coli strain GMR-RA-372.16	Colombia	2016	10	11	4	8	8	12	2	MVPL00000000
1286	C44	Chicken	Escherichia coli strain YH17134	China	2016	10	174	4	8	8	8	2	PUDX00000000
1286	C52	Chicken	Escherichia coli strain YH17152	China	2016	10	174	4	8	8	8	2	PUDU00000000
1286	H250	Human	Escherichia coli strain A122	China	2016	10	174	4	8	8	8	2	NRYE00000000
1286	H256	Human	Escherichia coli strain A61	China	2016	10	174	4	8	8	8	2	NRYL00000000
1286	H5	Human	Escherichia coli strain 173B	Bolivia	2016	10	174	4	8	8	8	2	PQTJ00000000
1286	H9	Human	Escherichia coli strain 173A	Bolivia	2016	10	174	4	8	8	8	2	PQTK00000000
1290	H270	Human	Escherichia coli strain A127	China	2016	10	189	4	8	8	2	2	NRZD00000000
1308	H110	Human	Escherichia coli strain AH47	China	2016	6	6	33	1	24	8	7	PJIC00000000
1308	H299	Human	Escherichia coli strain A97	China	2016	6	6	33	1	24	8	7	NSAQ00000000
1485	C28	Chicken	Escherichia coli strain YH17143	China	2016	92	231	87	96	70	58	2	PTNO00000000
1485	C34	Chicken	Escherichia coli strain YH17174	China	2016	92	231	87	96	70	58	2	PTMO00000000
1485	H99	Human	Escherichia coli strain 3468	China	2016	92	231	87	96	70	58	2	PJHK00000000
1491	H384	Human	Escherichia coli strain Eco04571	South Africa	2017	6	11	4	223	8	78	2	CACRYC000000000
1518	C31	Chicken	Escherichia coli strain YH17136	China	2016	6	7	4	1	8	18	2	PTNS00000000
1585	H264	Human	Escherichia coli strain B132	China	2016	10	11	4	8	8	1	2	NRYW00000000
1589	C57	Chicken	Escherichia coli strain YH17162	China	2016	6	4	12	16	7	5	6	PTMY00000000
1630	H239	Human	Escherichia coli strain A180	China	2016	6	11	4	8	187	8	2	NRXL00000000
1638	C100	Chicken	Escherichia coli strain Pk8222	Pakistan	2020	10	11	4	12	8	45	2	JAIBMK000000000
1638	H88	Human	Escherichia coli strain LN10	China	2016	10	11	4	12	8	45	2	PJGO00000000
1684	H102	Human	Escherichia coli strain 3759	China	2016	10	11	5	10	7	8	2	PJHQ00000000
1684	H312	Human	Escherichia coli strain A398	China	2016	10	11	5	10	7	8	2	NRWH00000000
1684	H315	Human	Escherichia coli strain A419	China	2016	10	11	5	10	7	8	2	NRWQ00000000
1684	H97	Human	Escherichia coli strain HLJ31	China	2016	10	11	5	10	7	8	2	PJHH00000000
1716	H176	Human	Escherichia coli strain A23	China	2016	10	27	4	8	8	8	164	NRUH00000000
1721	H331	Human	Escherichia coli strain A418	China	2016	222	11	4	8	8	8	2	NRYO00000000
1723	H117	Human	Escherichia coli strain 3083	China	2016	9	19	32	1	9	8	6	PJFX00000000
2016	H76	Human	Escherichia coli strain 3167	China	2016	6	23	32	88	9	26	7	PJFT00000000
2064	H127	Human	Escherichia coli strain 1373	China	2016	207	297	260	254	1	2	2	PJGR00000000
2088	H67	Human	Escherichia coli strain 809	China	2016	13	43	10	20	17	37	25	PJFE00000000
2099	C87	Chicken	Escherichia coli strain Pk8219	Pakistan	2020	6	4	4	16	24	8	6	JAIBMN000000000
2099	C95	Chicken	Escherichia coli strain Pk8230	Pakistan	2020	6	4	4	16	24	8	6	JAIBMF000000000
2179	H391	Human	Escherichia coli strain 76	China	2017	9	65	5	18	11	8	6	VOUF00000000
2207	C97	Chicken	Escherichia coli strain Pk8263	Pakistan	2020	10	174	4	8	8	222	2	JAIBMA000000000
2207	H143	Human	Escherichia coli strain AH58	China	2016	10	174	4	8	8	222	2	PJIB00000000
2253	C76	Chicken	Escherichia coli strain CJXMCRH920	China	2020	6	11	4	10	7	7	6	JAGKKH000000000
2253	C86	Chicken	Escherichia coli strain Pk8278	Pakistan	2020	6	11	4	10	7	7	6	JAIBLX000000000
2253	H229	Human	Escherichia coli strain B102	China	2016	6	11	4	10	7	7	6	NRWW00000000
2253	H25	Human	Escherichia coli strain 18017-2	China	2017	6	11	4	10	7	7	6	QYKI00000000
2253	H26	Human	Escherichia coli strain 18017-1	China	2017	6	11	4	10	7	7	6	QYKH00000000
2253	H27	Human	Escherichia coli strain 18017	China	2017	6	11	4	10	7	7	6	QYKG00000000
2309	C83	Chicken	Escherichia coli strain CJXMCRW920	China	2020	271	26	39	25	5	31	19	JAGKKP000000000
2334	C98	Chicken	Escherichia coli strain Pk8572	Pakistan	2020	10	23	275	8	8	8	2	JAIBLU000000000
2465	H259	Human	Escherichia coli strain A224	China	2016	6	11	284	8	8	8	2	NRYQ00000000
2485	C59	Chicken	Escherichia coli strain L29	Nigeria	2019	6	4	159	140	112	1	17	JABMLY000000000
2485	C61	Chicken	Escherichia coli strain L23	Nigeria	2019	6	4	159	140	112	1	17	JABMMA000000000
2505	H405	Human	Escherichia coli strain EC4968	China	2016	6	41	12	1	20	13	7	JAJBGW000000000
2599	H300	Human	Escherichia coli strain A348	China	2016	267	6	5	26	9	13	98	NSAT00000000
2599	H355	Human	Escherichia coli strain Ec.76384	China	2018	267	6	5	26	9	13	98	VLOH00000000
2599	H356	Human	Escherichia coli strain Ec.42441	China	2016	267	6	5	26	9	13	98	VLPC00000000
2599	H357	Human	Escherichia coli strain Ec.42720	China	2016	267	6	5	26	9	13	98	VLPA00000000
2599	H358	Human	Escherichia coli strain Ec.42060	China	2016	267	6	5	26	9	13	98	VLPD00000000
2599	H359	Human	Escherichia coli strain Ec.61031	China	2016	267	6	5	26	9	13	98	VLPH00000000
2599	H360	Human	Escherichia coli strain Ec.46391	China	2017	267	6	5	26	9	13	98	VLOP00000000
2599	H361	Human	Escherichia coli strain Ec.45473	China	2017	267	6	5	26	9	13	98	VLOR00000000
2599	H362	Human	Escherichia coli strain Ec.43709	China	2016	267	6	5	26	9	13	98	VLOX00000000
2599	H363	Human	Escherichia coli strain Ec.74204	China	2018	267	6	5	26	9	13	98	VLOK00000000
2599	H364	Human	Escherichia coli strain Ec.44254	China	2017	267	6	5	26	9	13	98	VLOV00000000
2599	H365	Human	Escherichia coli strain Ec.75251	China	2018	267	6	5	26	9	13	98	VLOJ00000000
2599	H366	Human	Escherichia coli strain Ec.46174	China	2017	267	6	5	26	9	13	98	VLOQ00000000
2599	H367	Human	Escherichia coli strain Ec.44467	China	2017	267	6	5	26	9	13	98	VLOU00000000
2599	H368	Human	Escherichia coli strain Ec.47460	China	2017	267	6	5	26	9	13	98	VLOM00000000
2599	H369	Human	Escherichia coli strain Ec.44714	China	2017	267	6	5	26	9	13	98	VLOT00000000
2599	H370	Human	Escherichia coli strain Ec.46922	China	2017	267	6	5	26	9	13	98	VLON00000000
2599	H371	Human	Escherichia coli strain Ec.72279	China	2018	267	6	5	26	9	13	98	VLOL00000000
2599	H372	Human	Escherichia coli strain Ec.75644	China	2018	267	6	5	26	9	13	98	VLOI00000000
2690	C25	Chicken	Escherichia coli strain YH17147	China	2016	6	11	4	8	258	8	2	PTNK00000000
2705	C19	Chicken	Escherichia coli strain YH17158	China	2016	10	11	4	10	7	8	2	PTNC00000000
2705	C2	Chicken	Escherichia coli strain YH17190	China	2016	10	11	4	10	7	8	2	PTMD00000000
2705	C41	Chicken	Escherichia coli strain YH17146	China	2016	10	11	4	10	7	8	2	PTNL00000000
2705	H14	Human	Escherichia coli strain 224A	Bolivia	2016	10	11	4	10	7	8	2	PQTI00000000
2705	H15	Human	Escherichia coli strain 86A	Bolivia	2016	10	11	4	10	7	8	2	PQSY00000000
2705	H217	Human	Escherichia coli strain A425	China	2016	10	11	4	10	7	8	2	NRWC00000000
2705	H218	Human	Escherichia coli strain A415	China	2016	10	11	4	10	7	8	2	NRWE00000000
2705	H220	Human	Escherichia coli strain A71	China	2016	10	11	4	10	7	8	2	NRWI00000000
2705	H222	Human	Escherichia coli strain A205	China	2016	10	11	4	10	7	8	2	NRWK00000000
2705	H227	Human	Escherichia coli strain A377	China	2016	10	11	4	10	7	8	2	NRWU00000000
2705	H228	Human	Escherichia coli strain A255	China	2016	10	11	4	10	7	8	2	NRWV00000000
2722	H55	Human	Escherichia coli strain 1724	Argentina	2016	6	23	32	26	9	8	7	PIJS00000000
2739	H232	Human	Escherichia coli strain A277	China	2016	6	11	102	8	8	8	2	NRXA00000000
2847	C111	Chicken	Escherichia coli strain Pk8243	Pakistan	2020	6	266	83	24	1	1	2	JAIBMB000000000
2847	H150	Human	Escherichia coli strain A68	China	2016	6	266	83	24	1	1	2	NRTF00000000
2913	C35	Chicken	Escherichia coli strain YH17170	China	2016	6	7	5	1	179	18	2	PTMS00000000
2913	H81	Human	Escherichia coli strain QH38	China	2016	6	7	5	1	179	18	2	PJGC00000000
2935	H269	Human	Escherichia coli strain A4	China	2016	299	11	4	8	8	8	2	NRZC00000000
2936	H11	Human	Escherichia coli strain 86B	Bolivia	2016	10	11	4	8	8	2	2	PQSX00000000
2936	H73	Human	Escherichia coli strain SC2	China	2016	10	11	4	8	8	2	2	PJFP00000000
2954	C64	Chicken	Escherichia coli strain L39	Nigeria	2019	83	331	32	246	1	1	2	JABSOA000000000
2973	H337	Human	Escherichia coli strain A195	China	2016	6	95	158	56	11	8	41	NSAK00000000
3024	H62	Human	Escherichia coli strain 200H	Brazil	2017	43	41	15	311	11	7	6	QHCW00000000
3036	H140	Human	Escherichia coli strain GZ9	China	2016	207	297	260	254	1	261	2	PJHR00000000
3054	H142	Human	Escherichia coli strain 2685	China	2016	6	4	33	26	11	8	2	PJHY00000000
3056	H3	Human	Escherichia coli strain 274B	Bolivia	2016	62	418	308	25	166	16	19	PQTF00000000
3107	H223	Human	Escherichia coli strain A280	China	2016	10	11	5	8	7	219	2	NRWN00000000
3203	H263	Human	Escherichia coli strain A5	China	2016	6	11	4	8	276	8	2	NRYV00000000
3714	H22	Human	Escherichia coli strain 24990-2	China	2017	6	4	14	402	24	8	14	QYKL00000000
3714	H23	Human	Escherichia coli strain 24990-1	China	2017	6	4	14	402	24	8	14	QYKK00000000
3714	H24	Human	Escherichia coli strain 24990	China	2017	6	4	14	402	24	8	14	QYKJ00000000
3871	H168	Human	Escherichia coli strain A27	China	2016	10	7	5	1	8	18	2	NRTY00000000
3941	C55	Chicken	Escherichia coli strain MKU-A1X-MCR	Turkey	2017	6	511	4	10	7	8	6	QBRX00000000
3941	C56	Chicken	Escherichia coli strain MKU-A5B-MCR	Turkey	2017	6	511	4	10	7	8	6	QBRV00000000
3941	C78	Chicken	Escherichia coli strain CJXMCRL820	China	2020	6	511	4	10	7	8	6	JAGKKK000000000
3944	H19	Human	Escherichia coli strain 25315-2	China	2017	10	11	4	8	179	8	2	QYKO00000000
3944	H20	Human	Escherichia coli strain 25315-1	China	2017	10	11	4	8	179	8	2	QYKN00000000
3944	H21	Human	Escherichia coli strain 25315	China	2017	10	11	4	8	179	8	2	QYKM00000000
4015	H205	Human	Escherichia coli strain A158	China	2016	348	11	125	8	7	8	2	NRVU00000000
4204	H352	Human	Escherichia coli strain UC-457	Chile	2016	24	11	4	8	8	8	73	RXIT00000000
4380	H390	Human	Escherichia coli strain 362-1	China	2017	6	4	3	18	11	7	2	VOUD00000000
4380	H392	Human	Escherichia coli strain 363	China	2017	6	4	3	18	11	7	2	VOUI00000000
4535	H173	Human	Escherichia coli strain A241	China	2016	6	7	5	473	8	18	2	NRUB00000000
4656	H96	Human	Escherichia coli strain HLJ46	China	2016	6	11	4	8	8	18	2	PJHG00000000
4702	H31	Human	Escherichia coli strain 1910-2	China	2017	13	426	9	13	16	10	9	QYKC00000000
4702	H32	Human	Escherichia coli strain 1910-1	China	2017	13	426	9	13	16	10	9	QYKB00000000
4702	H33	Human	Escherichia coli strain 1910	China	2017	13	426	9	13	16	10	9	QYKA00000000
4733	H346	Human	Escherichia coli strain A84	China	2016	6	23	32	88	9	8	6	NSAY00000000
5171	H153	Human	Escherichia coli strain A242	China	2016	34	284	431	25	28	16	4	NRTI00000000
5229	C74	Chicken	Escherichia coli strain CJXMCRB620	China	2020	43	41	15	18	11	7	44	JAGKKD000000000
5259	H149	Human	Escherichia coli strain A141	China	2016	12	192	8	254	402	269	2	NRTE00000000
5455	H77	Human	Escherichia coli strain 3150	China	2016	10	27	5	8	12	8	2	PJFU00000000
5542	H268	Human	Escherichia coli strain A103	China	2016	6	11	4	8	8	8	194	NRZA00000000
5764	H184	Human	Escherichia coli strain A342	China	2016	6	7	5	443	8	18	2	NRUS00000000
5766	H201	Human	Escherichia coli strain A240	China	2016	6	4	1	1	8	18	2	NRVP00000000
5859	C75	Chicken	Escherichia coli strain CJXMCRB720	China	2020	112	757	5	12	8	8	6	JAGKKE000000000
5907	H148	Human	Escherichia coli strain A364	China	2016	87	53	231	140	1	434	2	NRTD00000000
5945	H335	Human	Escherichia coli strain A432	China	2016	9	175	33	8	24	8	7	NSAA00000000
6094	C58	Chicken	Escherichia coli strain ATAVET2020-01 mcr-1	Turkey	2018	10	11	4	8	8	8	431	JABCRH000000000
6215	H225	Human	Escherichia coli strain A273	China	2016	9	7	1	8	24	8	7	NRWP00000000
6335	H179	Human	Escherichia coli strain A29	China	2016	10	27	5	10	8	8	2	NRUI00000000
6395	H401	Human	Escherichia coli strain 6020	China	2016	10	27	5	10	8	18	2	JAJGPJ000000000
6627	H46	Human	Escherichia coli strain GMR-RA-229.16	Colombia	2016	215	7	4	8	12	8	2	MVPN00000000
6706	C103	Chicken	Escherichia coli strain Pk8242	Pakistan	2020	6	11	4	8	354	8	2	JAIBMC000000000
6706	C50	Chicken	Escherichia coli strain YH17128	China	2016	6	11	4	8	354	8	2	PUEB00000000
6706	H396	Human	Escherichia coli strain 6089	China	2017	6	11	4	8	354	8	2	JAJGPN000000000
6717	C39	Chicken	Escherichia coli strain YH17154	China	2016	6	27	4	10	560	8	2	PTNF00000000
6725	H212	Human	Escherichia coli strain A116	China	2016	6	895	5	1	8	18	2	NRVM00000000
6747	H316	Human	Escherichia coli strain A433	China	2016	10	23	109	350	8	8	487	NRWR00000000
6751	C99	Chicken	Escherichia coli strain Pk8225	Pakistan	2020	621	903	4	8	8	8	2	JAIBMI000000000
6751	C108	Chicken	Escherichia coli strain Pk8215	Pakistan	2020	621	903	4	8	8	8	2	JAIBMP000000000
6751	C88	Chicken	Escherichia coli strain Pk8236	Pakistan	2020	621	903	4	8	8	8	2	JAIBMD000000000
6751	C90	Chicken	Escherichia coli strain Pk8221	Pakistan	2020	621	903	4	8	8	8	2	JAIBMO000000000
6751	C91	Chicken	Escherichia coli strain Pk8221	Pakistan	2020	621	903	4	8	8	8	2	JAIBML000000000
6756	H210	Human	Escherichia coli strain A190	China	2016	136	7	4	8	561	8	2	NRVG00000000
6761	C42	Chicken	Escherichia coli strain YH17142	China	2016	9	6	15	131	24	7	2	PTNP00000000
6807	H226	Human	Escherichia coli strain A11	China	2016	6	165	4	10	568	8	6	NRWT00000000
6823	H336	Human	Escherichia coli strain 3257	China	2016	6	8	3	16	9	8	6	NSAJ00000000
6907	H326	Human	Escherichia coli strain A182	China	2016	10	929	4	8	8	2	2	NRYC00000000
7122	C49	Chicken	Escherichia coli strain YH17131	China	2016	623	11	4	12	8	45	2	PUDZ00000000
7122	H197	Human	Escherichia coli strain A307	China	2016	623	11	4	12	8	45	2	NRVH00000000
7338	H169	Human	Escherichia coli strain A200	China	2016	136	1009	5	1	8	18	2	NRTZ00000000
7447	H247	Human	Escherichia coli strain A337	China	2016	6	11	4	8	8	71	2	NRXW00000000
7448	H297	Human	Escherichia coli strain A168	China	2016	6	4	5	16	7	7	7	NSAM00000000
7449	H166	Human	Escherichia coli strain A104	China	2016	136	11	4	1	11	18	2	NRTW00000000
7450	H214	Human	Escherichia coli strain A165	China	2016	10	11	125	8	77	8	2	NRVV00000000
7451	H282	Human	Escherichia coli strain A74	China	2016	6	4	4	16	24	8	535	NRZR00000000
7452	H151	Human	Escherichia coli strain A334	China	2016	504	734	7	58	24	1	17	NRTG00000000
7453	H207	Human	Escherichia coli strain A81	China	2016	30	11	5	8	7	568	2	NRWB00000000
7454	H192	Human	Escherichia coli strain A112	China	2016	6	7	5	1	8	18	17	NRVC00000000
7570	H7	Human	Escherichia coli strain 224B	Bolivia	2016	10	11	4	12	8	582	2	PQTH00000000
7571	H4	Human	Escherichia coli strain 274A	Bolivia	2016	6	1042	5	1	8	18	2	PQTG00000000
7593	C4	Chicken	Escherichia coli strain YH17188	China	2016	6	29	3	18	11	26	14	PTME00000000
7601	H106	Human	Escherichia coli strain GS52	China	2016	6	8	4	159	43	23	6	PJHW00000000
7848	C14	Chicken	Escherichia coli strain YH17164	China	2016	6	724	4	8	8	8	2	PTMX00000000
7850	C3	Chicken	Escherichia coli strain YH17186	China	2016	10	7	590	8	8	8	2	PTMG00000000
7853	C21	Chicken	Escherichia coli strain YH17153	China	2016	10	11	4	874	8	45	2	PTNG00000000
7854	C37	Chicken	Escherichia coli strain YH17166	China	2016	10	27	5	875	12	8	2	PTMV00000000
7936	H125	Human	Escherichia coli strain 1375	China	2016	10	11	4	12	179	8	2	PJGQ00000000
7937	H101	Human	Escherichia coli strain 3432	China	2016	6	4	15	16	11	8	6	PJHL00000000
7939	H105	Human	Escherichia coli strain GZ13	China	2016	57	11	1	454	7	599	2	PJHU00000000
7940	H135	Human	Escherichia coli strain HLJ48	China	2016	79	84	33	638	172	454	157	PJHF00000000
7941	H98	Human	Escherichia coli strain 3510	China	2016	10	27	5	10	179	8	2	PJHI00000000
8540	H139	Human	Escherichia coli strain 3768	China	2016	6	11	4	8	8	651	2	PJHP00000000
10649	H134	Human	Escherichia coli strain HLJ8	China	2016	10	11	4	8	8	828	174	PJHE00000000
11418	H138	Human	Escherichia coli strain HEB2	China	2016	1206	11	125	8	7	8	2	PJHO00000000
12233	H400	Human	Escherichia coli strain 6012	China	2016	10	27	5	10	12	13	2	JAJGPI000000000
* E. coli MLST Warwick scheme

## Sheet: S2
Table S2. Mobile ARGs identified in the mcr-1-positive E. coli strain Ec45-2020, and pairwise identity per-centages when mapped to the reference sequence.
Plasmid	ARGs	Reference Accession	% Identity	Alignment Length/Gene Length	% Coverage	Position in contig	Protein
pEc45-2020-33kb	mcr-1.1	KP347127	100	1626/1626	100	23600..25207	Phosphoethanolamine--lipid A transferase
pEc45-2020-190kb	sul2	AY034138	100	816/816	100	140658..141473	Dihydropteroate synthase
pEc45-2020-190kb	blaTEM-135	AJ634602.1	99.88	861/861	100	146296..147156	Beta-lactamase
pEc45-2020-190kb	tet(A)	AJ517790	99.83	1202/1200	100	148085..149284	Tetracycline efflux protein
pEc45-2020-190kb	tet(M)	X04388	95.99	1922/1920	100	158397..160316	Tetracycline resistance
pEc45-2020-190kb	sitABCD	AY598030	99.19	3470/3459	99.7109	183941..187390	Disinfectant resistance
pEc45-2020-254kb	dfrA12	AM040708	100	498/498	100	60701..61198	Dihydrofolate reductase
pEc45-2020-254kb	aadA2	JQ364967	99.87	792/792	100	61618..62397	Aminoglycoside (3'') (9) adenylyltransferase
pEc45-2020-254kb	cmlA1	M64556	99.92	1260/1260	100	62659..63918	Chloramphenicol acetyltransferase 2
pEc45-2020-254kb	aadA1	JQ414041	100	792/792	100	64023..64802	Aminoglycoside (3'') (9) adenylyltransferase
pEc45-2020-254kb	sul3	AJ459418	100	792/792	100	66484..67275	Dihydropteroate synthase
pEc45-2020-254kb	blaTEM-135	AJ634602.1	100	861/861	100	71767..72627	Beta-lactamase
pEc45-2020-254kb	qnrS1	AB187515	100	657/657	100	77571..78227	Quinolone resistance protein
pEc45-2020-254kb	floR	AF118107	98.11	1214/1215	99.9177	85905..87118	Bcr/CflA family efflux transporter
pEc45-2020-254kb	sul2	AY034138	100	816/816	100	89622..90437	Dihydropteroate synthase
pEc45-2020-254kb	tet(A)	AJ517790	99.92	1200/1200	100	95721..96920	Tetracycline efflux protein
pEc45-2020-254kb	tet(M)	X04388	96.15	1920/1920	100	106033..107952	Tetracycline resistance protein
